# Supplementary material for: Telomeres control human telomerase (TERT) expression through non-telomeric TRF2
Source: eLife. 2025 Sep 30;14:RP104045. doi: 10.7554/eLife.104045 (PMC12483519; doi:10.7554/eLife.104045)
Supplement: Figure 9—figure supplement 1—source data 3. [file elife-104045-fig9-figsupp1-data3.zip]

Archive with 7 entries (6 files):
- Figure 9-Figure supplement 1 Source data 3 (raw image of C)/
- Figure 9-Figure supplement 1 Source data 3 (raw image of C)/hctind gap 20230427_033117_Ch+Marker.jpg
- Figure 9-Figure supplement 1 Source data 3 (raw image of C)/hctindtrf2 20230427_034828_Ch+Marker.jpg
- Figure 9-Figure supplement 1 Source data 3 (raw image of C)/HT1080 _MDAMB R17H INDUCIBLE GAPDH BLOT+marker.jpg
- Figure 9-Figure supplement 1 Source data 3 (raw image of C)/HT1080 _MDAMB R17H INDUCIBLE TRF2 BLOT+marker.jpg
- Figure 9-Figure supplement 1 Source data 3 (raw image of C)/HT1080 _MDAMB wt INDUCIBLE GAPDH BLOT+marker.png.jpg
- Figure 9-Figure supplement 1 Source data 3 (raw image of C)/HT1080 _MDAMB wt INDUCIBLE TRF2 BLOT+marker.png.jpg
