# Supplementary material for: Telomeres control human telomerase (TERT) expression through non-telomeric TRF2
Source: eLife. 2025 Sep 30;14:RP104045. doi: 10.7554/eLife.104045 (PMC12483519; doi:10.7554/eLife.104045)
Supplement: Figure 9—figure supplement 1—source data 5. [file elife-104045-fig9-figsupp1-data5.zip]

Archive with 4 entries (3 files):
- Figure 9-Figure supplement 1 Source data 5 (raw image of E)/
- Figure 9-Figure supplement 1 Source data 5 (raw image of E)/CBB TRF2 purification gel.tif
- Figure 9-Figure supplement 1 Source data 5 (raw image of E)/r17h puri 20220920_125355_Ch+Marker.jpg
- Figure 9-Figure supplement 1 Source data 5 (raw image of E)/trf2 puri 20220913_210720_Ch+Marker.jpg
