# Supplementary material for: Telomeres control human telomerase (TERT) expression through non-telomeric TRF2
Source: eLife. 2025 Sep 30;14:RP104045. doi: 10.7554/eLife.104045 (PMC12483519; doi:10.7554/eLife.104045)
Supplement: Figure 10—source data 2. [file elife-104045-fig10-data2.zip]

Archive with 66 entries (63 files):
- Figure 10B Source data  iPSC IF/
- Figure 10B Source data  iPSC IF/iPSC bright field image.tif
- Figure 10B Source data  iPSC IF/iPSC IF/
- Figure 10B Source data  iPSC IF/iPSC IF/Composite.tif
- Figure 10B Source data  iPSC IF/iPSC IF/IF.tif
- Figure 10B Source data  iPSC IF/iPSC IF/oct2b.tif
- Figure 10B Source data  iPSC IF/iPSC IF/oct2r.tif
- Figure 10B Source data  iPSC IF/iPSC IF/sox2.tif
- Figure 10B Source data  iPSC IF/iPSC IF/soxb1.tif
- Figure 10B Source data  iPSC IF/iPSC IF/soxr1.tif
- Figure 10B Source data  iPSC IF/iPSC IF/sseacomposite.tif
- Figure 10B Source data  iPSC IF/iPSC IF/sseag.tif
- Figure 10B Source data  iPSC IF/iPSC IF/sseagg.tif
- Figure 10B Source data  iPSC IF/iPSC IF/TRAb.tif
- Figure 10B Source data  iPSC IF/iPSC IF/TRAg.tif
- Figure 10B Source data  iPSC IF/iPSC IF/tragc.tif
- Figure 10B Source data  iPSC IF/iPSC IF/tragg.tif
- Figure 10B Source data  iPSC IF/iPSC IF/unprocessed/
- Figure 10B Source data  iPSC IF/iPSC IF/unprocessed/oct2b - Blue Light.tif
- Figure 10B Source data  iPSC IF/iPSC IF/unprocessed/oct2b.tif
- Figure 10B Source data  iPSC IF/iPSC IF/unprocessed/oct2r - Red Light.tif
- Figure 10B Source data  iPSC IF/iPSC IF/unprocessed/oct2r.tif
- Figure 10B Source data  iPSC IF/iPSC IF/unprocessed/oct4b - Blue Light.tif
- Figure 10B Source data  iPSC IF/iPSC IF/unprocessed/oct4b.tif
- Figure 10B Source data  iPSC IF/iPSC IF/unprocessed/oct4r - Red Light.tif
- Figure 10B Source data  iPSC IF/iPSC IF/unprocessed/oct4r.tif
- Figure 10B Source data  iPSC IF/iPSC IF/unprocessed/sox2r - Red Light.tif
- Figure 10B Source data  iPSC IF/iPSC IF/unprocessed/sox2r.tif
- Figure 10B Source data  iPSC IF/iPSC IF/unprocessed/sox3r - Red Light.tif
- Figure 10B Source data  iPSC IF/iPSC IF/unprocessed/sox3r.tif
- Figure 10B Source data  iPSC IF/iPSC IF/unprocessed/soxb1 - Blue Light.tif
- Figure 10B Source data  iPSC IF/iPSC IF/unprocessed/soxb1.tif
- Figure 10B Source data  iPSC IF/iPSC IF/unprocessed/soxb2 - Blue Light.tif
- Figure 10B Source data  iPSC IF/iPSC IF/unprocessed/soxb2.tif
- Figure 10B Source data  iPSC IF/iPSC IF/unprocessed/soxb4 - Blue Light.tif
- Figure 10B Source data  iPSC IF/iPSC IF/unprocessed/soxb4.tif
- Figure 10B Source data  iPSC IF/iPSC IF/unprocessed/soxr1 - Red Light.tif
- Figure 10B Source data  iPSC IF/iPSC IF/unprocessed/soxr1.tif
- Figure 10B Source data  iPSC IF/iPSC IF/unprocessed/sseab2 - Blue Light.tif
- Figure 10B Source data  iPSC IF/iPSC IF/unprocessed/sseab2.tif
- Figure 10B Source data  iPSC IF/iPSC IF/unprocessed/sseag - Blue Light.tif
- Figure 10B Source data  iPSC IF/iPSC IF/unprocessed/sseag.tif
- Figure 10B Source data  iPSC IF/iPSC IF/unprocessed/sseag2 - Green Light.tif
- Figure 10B Source data  iPSC IF/iPSC IF/unprocessed/sseag2.tif
- Figure 10B Source data  iPSC IF/iPSC IF/unprocessed/sseagg - Green Light.tif
- Figure 10B Source data  iPSC IF/iPSC IF/unprocessed/sseagg.tif
- Figure 10B Source data  iPSC IF/iPSC IF/unprocessed/tra2ab - Blue Light.tif
- Figure 10B Source data  iPSC IF/iPSC IF/unprocessed/tra2ab.tif
- Figure 10B Source data  iPSC IF/iPSC IF/unprocessed/tra2ag - Green Light.tif
- Figure 10B Source data  iPSC IF/iPSC IF/unprocessed/tra2ag.tif
- Figure 10B Source data  iPSC IF/iPSC IF/unprocessed/tra2b - Blue Light.tif
- Figure 10B Source data  iPSC IF/iPSC IF/unprocessed/tra2b.tif
- Figure 10B Source data  iPSC IF/iPSC IF/unprocessed/tra2g - Green Light.tif
- Figure 10B Source data  iPSC IF/iPSC IF/unprocessed/tra2g.tif
- Figure 10B Source data  iPSC IF/iPSC IF/unprocessed/tra3b - Blue Light.tif
- Figure 10B Source data  iPSC IF/iPSC IF/unprocessed/tra3b.tif
- Figure 10B Source data  iPSC IF/iPSC IF/unprocessed/tra3g - Green Light.tif
- Figure 10B Source data  iPSC IF/iPSC IF/unprocessed/tra3g.tif
- Figure 10B Source data  iPSC IF/iPSC IF/unprocessed/tra5b - Blue Light.tif
- Figure 10B Source data  iPSC IF/iPSC IF/unprocessed/tra5b.tif
- Figure 10B Source data  iPSC IF/iPSC IF/unprocessed/tra5g - Green Light.tif
- Figure 10B Source data  iPSC IF/iPSC IF/unprocessed/tra5g.tif
- Figure 10B Source data  iPSC IF/iPSC IF/unprocessed/trag - Blue Light.tif
- Figure 10B Source data  iPSC IF/iPSC IF/unprocessed/trag.tif
- Figure 10B Source data  iPSC IF/iPSC IF/unprocessed/tragg - Green Light.tif
- Figure 10B Source data  iPSC IF/iPSC IF/unprocessed/tragg.tif
